# Supplementary material for: Preharvest Methyl Jasmonate Treatment Increased Glucosinolate Biosynthesis, Sulforaphane Accumulation, and Antioxidant Activity of Broccoli
Source: Antioxidants (Basel). 2022 Jun 29;11(7):1298. doi: 10.3390/antiox11071298 (PMC9312100; doi:10.3390/antiox11071298)
Supplement: Supplementary file 1 [file antioxidants-11-01298-s001.zip]

Archive with 1 entries (1 files):
- antioxidants-1762406-supplementary.pdf
